# Supplementary material for: Association between Body Image Flexibility and Intermittent Fasting in Chinese Medical Students: A Cross-Sectional Study
Source: Nutrients. 2023 Oct 6;15(19):4273. doi: 10.3390/nu15194273 (PMC10574058; doi:10.3390/nu15194273)
Supplement: Supplementary file 1 [file nutrients-15-04273-s001.zip]

Archive with 1 entries (1 files):
- nutrients-2615922-supplementary.pdf
